# Supplementary material for: Multiple Linear Regression Predictive Modeling of Colloidal and Fluorescence Stability of Theranostic Perfluorocarbon Nanoemulsions
Source: Pharmaceutics. 2023 Mar 29;15(4):1103. doi: 10.3390/pharmaceutics15041103 (PMC10146561; doi:10.3390/pharmaceutics15041103)
Supplement: Supplementary file 1 [file pharmaceutics-15-01103-s001.zip]

Archive with 1 entries (1 files):
- pharmaceutics-2230726-supplementary.pdf
